# Supplementary material for: Multi-omics analysis reveals prognostic and therapeutic value of cuproptosis-related lncRNAs in oral squamous cell carcinoma
Source: Front Genet. 2022 Aug 15;13:984911. doi: 10.3389/fgene.2022.984911 (PMC9421074; doi:10.3389/fgene.2022.984911)
Supplement: Supplementary file 1 [file Table1.XLS]

## Sheet: Sheet1
cuproptosis-related lncRNAs
Cuproptosis-related genes	LncRNA	Cor	P value
PDHA1	AATBC	0.407485	4.5e-17
LIPT1	ABCA11P	0.481667	4.19e-24
LIAS	ABCA11P	0.488473	7.72e-25
PDHA1	ABCA17P	0.430995	4.07e-19
LIPT1	AC000068.1	0.465805	1.88e-22
DBT	AC000068.1	0.439094	7.36e-20
LIPT1	AC000068.2	0.427774	7.92e-19
PDHA1	AC002116.2	0.452415	4e-21
LIPT1	AC002128.1	0.414029	1.26e-17
LIPT1	AC002310.1	0.521796	1.09e-28
LIPT1	AC002553.1	0.422668	2.25e-18
LIPT1	AC004034.1	0.424537	1.54e-18
LIPT1	AC004069.1	0.414003	1.27e-17
GCSH	AC004130.2	0.438802	7.84e-20
LIPT1	AC004148.1	0.516946	4.23e-28
LIPT1	AC004223.4	0.408757	3.52e-17
LIPT1	AC004253.1	0.41487	1.07e-17
LIPT1	AC004447.2	0.451526	4.88e-21
DLD	AC004492.1	0.443135	3.08e-20
DBT	AC004492.1	0.413661	1.35e-17
DBT	AC004771.2	0.457064	1.41e-21
PDHA1	AC004801.6	0.402695	1.12e-16
LIPT1	AC004812.2	0.440338	5.64e-20
GCSH	AC004812.2	0.436451	1.29e-19
DLD	AC004884.2	0.438146	9.01e-20
DBT	AC004943.2	0.480024	6.28e-24
DBT	AC005034.4	0.492193	3.01e-25
DBT	AC005034.6	0.525153	4.24e-29
ATP7A	AC005034.6	0.410073	2.73e-17
LIPT1	AC005076.2	0.414843	1.07e-17
LIPT1	AC005253.1	0.440822	5.08e-20
DBT	AC005288.1	0.517851	3.29e-28
ATP7A	AC005288.1	0.431799	3.44e-19
LIPT1	AC005332.3	0.406827	5.11e-17
LIPT1	AC005332.4	0.495793	1.2e-25
PDHB	AC005332.4	0.42133	2.94e-18
DBT	AC005332.6	0.514313	8.72e-28
PDHB	AC005332.6	0.40862	3.62e-17
PDHA1	AC005523.1	0.412579	1.68e-17
PDHA1	AC005696.1	0.514109	9.23e-28
LIPT1	AC006001.3	0.402418	1.18e-16
LIPT1	AC006435.2	0.40303	1.05e-16
LIPT1	AC006449.2	0.449647	7.41e-21
PDHB	AC006449.2	0.404646	7.76e-17
LIPT1	AC006449.5	0.486751	1.19e-24
LIPT1	AC006449.7	0.509534	3.2e-27
LIPT1	AC006946.2	0.516619	4.63e-28
GCSH	AC007032.1	0.407919	4.14e-17
LIPT1	AC007038.1	0.50143	2.76e-26
LIPT1	AC007066.2	0.517153	3.99e-28
LIPT1	AC007292.1	0.400942	1.56e-16
ATP7A	AC007406.5	0.437026	1.14e-19
PDHB	AC007541.1	0.409887	2.83e-17
DBT	AC008074.2	0.458242	1.08e-21
LIPT1	AC008115.3	0.417219	6.71e-18
LIPT1	AC008124.1	0.505295	9.95e-27
DBT	AC008124.1	0.400867	1.59e-16
LIPT1	AC008393.1	0.406905	5.03e-17
LIPT1	AC008438.1	0.428477	6.85e-19
PDHA1	AC008438.1	0.42822	7.23e-19
LIPT1	AC008735.2	0.413546	1.39e-17
LIPT1	AC008763.1	0.434237	2.06e-19
DBT	AC008764.2	0.54586	9.64e-32
ATP7A	AC008764.2	0.416928	7.11e-18
LIPT1	AC008764.6	0.515958	5.55e-28
PDHA1	AC008764.6	0.421597	2.79e-18
DBT	AC008770.3	0.452953	3.55e-21
LIPT1	AC008870.3	0.424647	1.5e-18
LIPT1	AC008946.1	0.404908	7.38e-17
LIPT1	AC008966.1	0.472178	4.18e-23
GCSH	AC008966.1	0.452199	4.2e-21
LIPT1	AC008969.1	0.477835	1.07e-23
LIPT1	AC009005.1	0.426638	1e-18
LIPT1	AC009061.2	0.467013	1.42e-22
GCSH	AC009061.2	0.493316	2.26e-25
LIPT1	AC009065.9	0.480905	5.06e-24
LIPT1	AC009113.1	0.435625	1.54e-19
GCSH	AC009113.1	0.445902	1.69e-20
LIPT1	AC009118.3	0.496864	9.08e-26
LIPT1	AC009120.2	0.486003	1.43e-24
DBT	AC009120.3	0.452134	4.26e-21
DBT	AC009123.1	0.455811	1.87e-21
PDHB	AC009126.1	0.425754	1.2e-18
LIPT1	AC009237.14	0.43495	1.78e-19
DBT	AC009237.3	0.43251	2.96e-19
ATP7A	AC009237.3	0.428994	6.16e-19
LIPT1	AC009506.2	0.549705	2.97e-32
GCSH	AC009506.2	0.415893	8.72e-18
LIPT1	AC009779.3	0.527489	2.18e-29
LIPT1	AC010186.2	0.422014	2.56e-18
DBT	AC010186.3	0.428827	6.37e-19
LIPT1	AC010226.1	0.457084	1.4e-21
LIPT1	AC010319.4	0.525767	3.56e-29
LIPT1	AC010463.3	0.495098	1.43e-25
LIPT1	AC010504.1	0.509875	2.92e-27
LIPT1	AC010618.3	0.429976	5.02e-19
LIPT1	AC010761.1	0.427002	9.28e-19
DBT	AC010834.3	0.559182	1.53e-33
ATP7A	AC010834.3	0.468528	9.92e-23
GCSH	AC010894.2	0.420916	3.2e-18
LIPT1	AC010997.4	0.420464	3.51e-18
LIPT1	AC011461.1	0.403229	1.02e-16
LIPT1	AC011462.4	0.410954	2.3e-17
LIPT1	AC011481.1	0.428384	6.99e-19
DBT	AC011815.1	0.436536	1.27e-19
LIPT1	AC012073.1	0.421689	2.74e-18
GCSH	AC012184.3	0.461489	5.11e-22
DBT	AC012313.5	0.455193	2.15e-21
ATP7A	AC012313.5	0.442774	3.34e-20
LIPT1	AC012313.6	0.410418	2.55e-17
LIPT1	AC012360.3	0.556323	3.77e-33
GCSH	AC012360.3	0.426361	1.06e-18
LIPT1	AC012442.2	0.411058	2.25e-17
LIPT1	AC012467.2	0.435086	1.73e-19
DBT	AC012467.2	0.484212	2.24e-24
PDHB	AC012467.2	0.628951	1.89e-44
PDHB	AC012557.1	0.482961	3.05e-24
LIPT1	AC012615.1	0.532505	5.13e-30
LIPT1	AC013731.1	0.466303	1.67e-22
LIPT1	AC015871.3	0.459334	8.38e-22
LIPT1	AC015982.2	0.415796	8.89e-18
GCSH	AC015982.2	0.441415	4.47e-20
LIPT1	AC016065.1	0.407684	4.33e-17
LIPT1	AC016394.2	0.549425	3.24e-32
LIAS	AC016394.2	0.441601	4.3e-20
PDHA1	AC016394.2	0.429657	5.37e-19
PDHB	AC016394.2	0.40294	1.07e-16
LIPT1	AC016727.1	0.454546	2.48e-21
LIPT1	AC016773.2	0.409183	3.24e-17
LIPT1	AC017083.1	0.50971	3.05e-27
LIPT1	AC018645.3	0.446217	1.58e-20
DBT	AC018752.1	0.409506	3.05e-17
ATP7A	AC018752.1	0.487685	9.41e-25
LIPT1	AC018766.4	0.449529	7.61e-21
PDHB	AC018809.2	0.417552	6.28e-18
LIPT1	AC018926.3	0.416792	7.3e-18
DBT	AC019080.1	0.456637	1.55e-21
PDHB	AC019171.1	0.450468	6.18e-21
DBT	AC019205.1	0.406248	5.71e-17
LIPT1	AC020558.2	0.453217	3.35e-21
LIPT1	AC020765.2	0.459857	7.44e-22
PDHB	AC022007.1	0.426655	9.97e-19
LIPT1	AC022098.1	0.44605	1.64e-20
DBT	AC022150.4	0.402054	1.27e-16
LIPT1	AC022211.3	0.410515	2.51e-17
DBT	AC022211.3	0.409918	2.81e-17
GCSH	AC022211.3	0.444882	2.11e-20
LIPT1	AC022762.2	0.414312	1.19e-17
PDHA1	AC022762.2	0.404639	7.77e-17
LIPT1	AC024060.2	0.473664	2.93e-23
PDHA1	AC024060.2	0.409685	2.94e-17
PDHB	AC024060.2	0.418233	5.48e-18
DBT	AC024075.1	0.600444	1.14e-39
ATP7A	AC024075.1	0.513962	9.6e-28
LIPT1	AC024075.2	0.470303	6.52e-23
DBT	AC024075.3	0.516146	5.27e-28
ATP7A	AC024075.3	0.416407	7.88e-18
LIPT1	AC024361.1	0.400746	1.62e-16
LIPT1	AC024575.2	0.412365	1.75e-17
LIPT1	AC024896.1	0.456968	1.44e-21
LIPT1	AC025048.2	0.40755	4.45e-17
GCSH	AC025166.1	0.400402	1.73e-16
LIPT1	AC025171.2	0.442371	3.64e-20
DBT	AC025171.2	0.410456	2.53e-17
LIPT1	AC025265.1	0.445776	1.74e-20
LIPT1	AC026801.2	0.444676	2.21e-20
LIPT1	AC026979.3	0.405393	6.73e-17
LIPT1	AC027097.1	0.433867	2.23e-19
PDHB	AC027097.1	0.532545	5.07e-30
LIPT1	AC034236.2	0.429233	5.86e-19
DBT	AC037459.2	0.420053	3.81e-18
LIPT1	AC048341.2	0.434067	2.14e-19
LIPT1	AC053527.2	0.430508	4.5e-19
LIPT1	AC060780.1	0.534464	2.89e-30
DBT	AC060780.1	0.41318	1.49e-17
LIPT1	AC063948.1	0.465007	2.26e-22
LIPT1	AC068620.1	0.422701	2.23e-18
LIPT1	AC068620.2	0.471744	4.63e-23
LIPT1	AC068888.1	0.551712	1.6e-32
GCSH	AC068888.1	0.450844	5.68e-21
DBT	AC069185.1	0.420667	3.37e-18
LIPT1	AC069224.2	0.42425	1.63e-18
PDHB	AC069224.2	0.493997	1.9e-25
GCSH	AC069544.1	0.502277	2.21e-26
DBT	AC073046.1	0.490405	4.74e-25
SLC31A1	AC073046.1	0.422115	2.51e-18
ATP7A	AC073046.1	0.601618	7.42e-40
DLD	AC073073.2	0.573598	1.39e-35
LIPT1	AC073195.2	0.440955	4.94e-20
GCSH	AC073195.2	0.479467	7.19e-24
ATP7A	AC073569.2	0.405962	6.03e-17
LIPT1	AC073585.1	0.493676	2.06e-25
DBT	AC073585.1	0.404406	8.12e-17
PDHA1	AC073585.1	0.414693	1.11e-17
LIPT1	AC073869.1	0.543416	2.02e-31
LIPT1	AC073896.2	0.432409	3.03e-19
PDHA1	AC073896.2	0.441319	4.57e-20
LIPT1	AC073896.3	0.436984	1.15e-19
GCSH	AC074117.1	0.431342	3.78e-19
DBT	AC074194.1	0.455482	2.01e-21
ATP7A	AC074194.1	0.457498	1.27e-21
GCSH	AC079305.2	0.418013	5.73e-18
LIPT1	AC079414.3	0.489569	5.85e-25
PDHA1	AC079414.3	0.433648	2.33e-19
LIPT1	AC079610.1	0.419095	4.61e-18
PDHB	AC079610.1	0.442955	3.21e-20
LIPT1	AC079684.2	0.438419	8.51e-20
DBT	AC079807.1	0.409937	2.8e-17
ATP7A	AC079807.1	0.443261	3e-20
LIPT1	AC079907.1	0.465409	2.06e-22
PDHB	AC080013.1	0.406251	5.71e-17
LIPT1	AC084018.1	0.436736	1.22e-19
LIPT1	AC084125.2	0.420231	3.67e-18
LIPT1	AC084824.5	0.405311	6.83e-17
LIPT1	AC084824.6	0.494454	1.69e-25
ATP7A	AC087286.2	0.459536	8e-22
LIPT1	AC087500.1	0.499008	5.2e-26
LIPT1	AC087501.4	0.44501	2.05e-20
GCSH	AC090181.2	0.448321	9.93e-21
ATP7A	AC090198.1	0.42698	9.33e-19
DBT	AC090425.3	0.452322	4.09e-21
LIPT1	AC090517.2	0.444381	2.35e-20
DBT	AC090587.2	0.439394	6.91e-20
ATP7A	AC090587.2	0.528755	1.52e-29
LIPT1	AC090617.5	0.408021	4.06e-17
LIPT1	AC090772.3	0.464168	2.75e-22
DBT	AC091057.1	0.484609	2.03e-24
PDHA1	AC091057.1	0.415606	9.23e-18
GCSH	AC091153.3	0.419788	4.02e-18
LIPT1	AC091271.1	0.437339	1.07e-19
GCSH	AC091271.1	0.441112	4.78e-20
GCSH	AC092115.4	0.573356	1.5e-35
LIPT1	AC092119.2	0.474754	2.25e-23
LIPT1	AC092171.3	0.422282	2.43e-18
LIPT1	AC092171.4	0.486747	1.19e-24
DBT	AC092295.2	0.410529	2.5e-17
PDHA1	AC092718.4	0.410265	2.63e-17
LIAS	AC093157.1	0.455432	2.03e-21
LIPT1	AC093227.1	0.467909	1.15e-22
LIPT1	AC093249.2	0.411224	2.18e-17
LIPT1	AC093627.5	0.412287	1.77e-17
DBT	AC093627.5	0.431602	3.58e-19
PDHB	AC093627.5	0.431155	3.93e-19
GCSH	AC093635.1	0.463375	3.31e-22
LIPT1	AC093752.1	0.518385	2.84e-28
PDHB	AC093752.1	0.42127	2.98e-18
DBT	AC093752.3	0.503248	1.71e-26
ATP7A	AC093752.3	0.472074	4.28e-23
LIPT1	AC095057.3	0.410398	2.56e-17
LIPT1	AC096677.1	0.510196	2.67e-27
DBT	AC096733.3	0.431617	3.57e-19
LIPT1	AC096992.2	0.43417	2.09e-19
PDHA1	AC096992.2	0.410083	2.72e-17
LIPT1	AC097376.3	0.418233	5.48e-18
DBT	AC097376.3	0.425974	1.15e-18
DBT	AC098484.1	0.476935	1.33e-23
LIPT1	AC098484.2	0.422831	2.17e-18
LIPT1	AC099343.4	0.419626	4.15e-18
GCSH	AC099522.2	0.419146	4.57e-18
LIPT1	AC099778.1	0.413195	1.48e-17
LIPT1	AC099850.2	0.441167	4.72e-20
GCSH	AC099850.2	0.423436	1.92e-18
DBT	AC099850.4	0.435783	1.49e-19
DLST	AC099850.4	0.406851	5.09e-17
LIAS	AC104113.1	0.413325	1.45e-17
LIPT1	AC104532.2	0.422696	2.23e-18
LIPT1	AC106782.5	0.46176	4.8e-22
DBT	AC107027.3	0.497593	7.52e-26
LIPT1	AC107068.1	0.402907	1.08e-16
LIAS	AC107068.1	0.429238	5.86e-19
LIPT1	AC107375.1	0.483757	2.5e-24
DBT	AC108010.1	0.447121	1.29e-20
ATP7A	AC108010.1	0.483408	2.73e-24
DBT	AC108449.2	0.582561	6.61e-37
ATP7A	AC108449.2	0.554969	5.78e-33
DBT	AC110079.1	0.478537	9.03e-24
ATP7A	AC110079.1	0.430884	4.16e-19
LIPT1	AC114730.3	0.406411	5.53e-17
LIPT1	AC114956.2	0.451877	4.51e-21
DBT	AC114956.2	0.463734	3.04e-22
LIPT1	AC116407.2	0.406749	5.19e-17
LIPT1	AC116913.1	0.459883	7.39e-22
PDHA1	AC116913.1	0.435489	1.58e-19
LIPT1	AC116914.2	0.435021	1.75e-19
LIPT1	AC120053.1	0.441529	4.37e-20
LIAS	AC120053.1	0.427514	8.36e-19
DBT	AC120114.1	0.602079	6.26e-40
ATP7A	AC120114.1	0.420848	3.24e-18
DBT	AC122129.1	0.413529	1.39e-17
LIPT1	AC124016.2	0.438913	7.65e-20
PDHA1	AC124798.1	0.446081	1.62e-20
LIPT1	AC125257.1	0.593577	1.38e-38
GCSH	AC125257.1	0.445077	2.02e-20
PDHA1	AC125257.1	0.413328	1.45e-17
LIPT1	AC126118.1	0.41009	2.72e-17
DBT	AC126755.1	0.444536	2.28e-20
LIPT1	AC127024.4	0.474409	2.45e-23
LIPT1	AC127024.5	0.568699	7.03e-35
LIPT1	AC129510.1	0.463248	3.41e-22
LIPT1	AC131159.1	0.413118	1.51e-17
LIPT1	AC132008.2	0.416174	8.25e-18
LIPT1	AC132192.2	0.473735	2.88e-23
PDHA1	AC132192.2	0.40804	4.05e-17
LIPT1	AC133528.2	0.501599	2.64e-26
LIPT1	AC133550.3	0.402628	1.14e-16
LIPT1	AC133552.2	0.432001	3.3e-19
DBT	AC135050.5	0.402899	1.08e-16
LIPT1	AC135050.6	0.476167	1.6e-23
LIPT1	AC135178.4	0.477008	1.31e-23
LIPT1	AC136475.3	0.420759	3.3e-18
DBT	AC137894.1	0.408696	3.57e-17
LIPT1	AC138207.8	0.454311	2.62e-21
LIPT1	AC138393.1	0.52226	9.61e-29
DBT	AC138932.1	0.47782	1.07e-23
ATP7A	AC138932.1	0.43404	2.15e-19
LIPT1	AC138932.6	0.419021	4.68e-18
LIPT1	AC139256.3	0.4514	5.02e-21
LIPT1	AC139768.1	0.420042	3.82e-18
ATP7A	AC139887.2	0.456688	1.53e-21
LIPT1	AC144652.1	0.408735	3.54e-17
GCSH	AC144652.1	0.408043	4.04e-17
LIPT1	AC145207.5	0.409164	3.26e-17
LIAS	AC145207.5	0.440215	5.79e-20
LIPT1	AC232271.1	0.489881	5.41e-25
PDHA1	AC232271.1	0.467421	1.29e-22
ATP7A	AC234775.3	0.451421	5e-21
ATP7A	AC242426.2	0.400439	1.72e-16
DBT	AC244517.7	0.460781	6.02e-22
ATP7A	AC245060.2	0.404769	7.58e-17
LIPT1	AC245100.4	0.451075	5.4e-21
LIPT1	AC245884.8	0.42199	2.58e-18
ATP7A	AC253536.3	0.411483	2.08e-17
LIPT1	AC253536.6	0.418168	5.55e-18
LIPT1	AC254562.3	0.400387	1.74e-16
DBT	ACAP2-IT1	0.419882	3.94e-18
LIPT1	ACVR2B-AS1	0.463942	2.9e-22
PDHB	ACVR2B-AS1	0.459853	7.44e-22
LIPT1	ADCY10P1	0.430279	4.72e-19
LIPT1	ADNP-AS1	0.504101	1.37e-26
DBT	ADNP-AS1	0.408256	3.88e-17
LIPT1	AF117829.1	0.422721	2.22e-18
LIPT1	AF129075.2	0.455296	2.1e-21
DBT	AF131215.5	0.433045	2.65e-19
LIPT1	AHSA2P	0.464097	2.8e-22
LIPT1	AL021707.2	0.50883	3.86e-27
LIPT1	AL021707.3	0.406385	5.56e-17
LIPT1	AL021878.2	0.445573	1.82e-20
LIPT1	AL022322.1	0.450789	5.75e-21
LIPT1	AL022328.1	0.422777	2.2e-18
LIPT1	AL022328.2	0.462524	4.03e-22
PDHA1	AL023803.2	0.404997	7.25e-17
LIPT1	AL031186.1	0.50838	4.36e-27
DBT	AL031282.1	0.418987	4.71e-18
DBT	AL031282.2	0.40939	3.12e-17
LIPT1	AL031716.1	0.406928	5.01e-17
GCSH	AL033397.2	0.463403	3.29e-22
PDHA1	AL035461.3	0.411407	2.11e-17
DBT	AL035587.1	0.426784	9.71e-19
DLST	AL049840.4	0.425268	1.32e-18
LIPT1	AL050341.2	0.49219	3.01e-25
PDHA1	AL079303.1	0.458045	1.12e-21
LIPT1	AL109811.2	0.455654	1.93e-21
GCSH	AL118516.1	0.415163	1.01e-17
GCSH	AL121658.1	0.470201	6.68e-23
LIPT1	AL121906.2	0.416323	8.01e-18
LIPT1	AL121917.1	0.414915	1.06e-17
PDHA1	AL121917.1	0.404556	7.89e-17
DLST	AL122035.1	0.540792	4.45e-31
LIPT1	AL122035.2	0.402296	1.21e-16
LIPT1	AL122125.1	0.463683	3.08e-22
LIPT1	AL132780.1	0.453922	2.86e-21
LIPT1	AL133215.2	0.440262	5.73e-20
PDHA1	AL133215.2	0.473564	3e-23
LIPT1	AL133243.2	0.42814	7.35e-19
DLD	AL133243.2	0.41451	1.15e-17
GCSH	AL133243.2	0.421291	2.97e-18
LIPT1	AL133367.1	0.442122	3.84e-20
LIPT1	AL135999.1	0.423402	1.94e-18
LIPT1	AL136040.1	0.455474	2.01e-21
GCSH	AL136040.1	0.51687	4.32e-28
GCSH	AL136162.1	0.453582	3.08e-21
LIPT1	AL136295.6	0.436658	1.24e-19
LIPT1	AL136295.7	0.425818	1.18e-18
LIAS	AL136295.7	0.40601	5.98e-17
PDHA1	AL136295.7	0.400921	1.57e-16
LIPT1	AL136531.1	0.480265	5.92e-24
LIPT1	AL137003.1	0.438792	7.85e-20
DLAT	AL139035.1	0.419274	4.45e-18
ATP7A	AL139035.1	0.418044	5.69e-18
LIPT1	AL139089.1	0.489395	6.12e-25
LIPT1	AL139123.1	0.44798	1.07e-20
PDHA1	AL139123.1	0.406468	5.47e-17
LIPT1	AL157392.3	0.437805	9.69e-20
DBT	AL157392.3	0.420867	3.23e-18
ATP7A	AL157838.1	0.457664	1.23e-21
DBT	AL158212.3	0.469785	7.38e-23
DBT	AL160006.1	0.433753	2.28e-19
LIPT1	AL161729.1	0.492193	3.01e-25
LIPT1	AL161729.4	0.451974	4.42e-21
DBT	AL161891.1	0.53875	8.18e-31
GCSH	AL162171.1	0.404174	8.49e-17
GCSH	AL162377.1	0.420274	3.64e-18
DBT	AL162595.1	0.550631	2.23e-32
GCSH	AL163051.1	0.446702	1.42e-20
LIPT1	AL353622.1	0.408465	3.73e-17
LIPT1	AL353708.3	0.459232	8.58e-22
LIPT1	AL353743.1	0.473924	2.75e-23
PDHA1	AL353743.1	0.424244	1.63e-18
ATP7A	AL353804.1	0.407468	4.52e-17
LIPT1	AL354892.2	0.486655	1.22e-24
DBT	AL354993.2	0.440596	5.34e-20
ATP7A	AL354993.2	0.476116	1.62e-23
LIPT1	AL355075.2	0.42143	2.89e-18
LIPT1	AL355488.1	0.495677	1.23e-25
PDHB	AL355488.1	0.402203	1.23e-16
LIPT1	AL355574.1	0.412518	1.7e-17
LIPT1	AL356481.1	0.453168	3.38e-21
GCSH	AL357079.1	0.473531	3.02e-23
LIPT1	AL358115.1	0.408438	3.75e-17
LIPT1	AL358472.2	0.581263	1.03e-36
DBT	AL359220.1	0.438166	8.98e-20
DLST	AL359220.1	0.42754	8.31e-19
LIPT1	AL359504.2	0.433047	2.65e-19
DLST	AL359643.3	0.411818	1.94e-17
PDHB	AL359715.3	0.428082	7.43e-19
LIPT1	AL359921.2	0.417327	6.56e-18
LIPT1	AL365330.1	0.425518	1.26e-18
DBT	AL390195.3	0.415651	9.15e-18
LIPT1	AL390728.4	0.46943	8.02e-23
LIPT1	AL390728.6	0.515154	6.93e-28
LIPT1	AL390879.1	0.454698	2.4e-21
PDHB	AL391001.1	0.447721	1.13e-20
LIPT1	AL391244.1	0.467888	1.15e-22
LIPT1	AL391684.1	0.491198	3.88e-25
LIPT1	AL392172.1	0.473617	2.96e-23
DBT	AL450326.1	0.437545	1.02e-19
ATP7A	AL450326.1	0.43128	3.83e-19
LIPT1	AL450384.2	0.433668	2.33e-19
LIPT1	AL450998.2	0.430755	4.27e-19
PDHB	AL450998.2	0.451	5.49e-21
GCSH	AL512353.1	0.432831	2.77e-19
LIPT1	AL513190.1	0.403826	9.07e-17
LIPT1	AL513320.1	0.432299	3.1e-19
PDHA1	AL513477.1	0.457957	1.15e-21
LIPT1	AL513477.2	0.402855	1.09e-16
LIPT1	AL513550.1	0.401906	1.3e-16
DBT	AL513550.1	0.404455	8.04e-17
DBT	AL590723.1	0.437367	1.06e-19
LIPT1	AL591895.1	0.460876	5.89e-22
LIPT1	AL592166.1	0.472649	3.73e-23
LIPT1	AL592211.1	0.410019	2.76e-17
LIPT1	AL596202.1	0.528537	1.61e-29
LIPT1	AL645568.1	0.563129	4.31e-34
LIPT1	AL662844.4	0.413913	1.29e-17
LIPT1	AL683813.2	0.432381	3.05e-19
DBT	AL731577.2	0.455468	2.02e-21
ATP7A	AL731577.2	0.564997	2.35e-34
LIPT1	ALOX12-AS1	0.513615	1.06e-27
LIPT1	AMZ2P1	0.492233	2.98e-25
LIPT1	AP000254.2	0.424182	1.65e-18
LIPT1	AP000346.2	0.481257	4.64e-24
LIPT1	AP000704.2	0.450821	5.71e-21
DLAT	AP000766.1	0.53681	1.45e-30
ATP7A	AP001189.3	0.430558	4.45e-19
FDX1	AP001318.2	0.501611	2.63e-26
DLAT	AP001318.2	0.489724	5.63e-25
DBT	AP001469.2	0.43571	1.51e-19
LIPT1	AP001469.3	0.491569	3.53e-25
DLAT	AP003486.1	0.522644	8.63e-29
LIPT1	AP005136.3	0.414464	1.16e-17
LIPT1	AP005482.4	0.468619	9.71e-23
PDHB	AP005482.4	0.424794	1.46e-18
LIPT1	APTR	0.583077	5.53e-37
LIAS	APTR	0.440289	5.7e-20
DBT	APTR	0.402482	1.17e-16
PDHA1	APTR	0.41911	4.6e-18
LIPT1	ARMCX5-GPRASP2	0.460531	6.37e-22
DBT	ARMCX5-GPRASP2	0.450876	5.64e-21
ATP7A	ARMCX5-GPRASP2	0.480892	5.08e-24
LIPT1	ASB16-AS1	0.537691	1.12e-30
LIPT1	ASH1L-AS1	0.445234	1.95e-20
GCSH	ASH1L-AS1	0.490948	4.13e-25
LIPT1	ATP1A1-AS1	0.463862	2.95e-22
LIPT1	ATP6V0E2-AS1	0.40209	1.26e-16
PDHA1	ATP6V0E2-AS1	0.447767	1.12e-20
DBT	BDNF-AS	0.474955	2.15e-23
GCSH	BOLA3-AS1	0.426022	1.14e-18
DBT	BTG3-AS1	0.401031	1.54e-16
LIPT1	BX293535.1	0.412954	1.56e-17
DBT	BX322557.10	0.487134	1.08e-24
ATP7A	BX322557.10	0.442029	3.92e-20
GCSH	C10orf91	0.425717	1.21e-18
DBT	C22orf46	0.413908	1.29e-17
GCSH	C6orf99	0.408666	3.59e-17
PDHA1	CA5BP1	0.482674	3.27e-24
LIPT1	CAMTA1-DT	0.40378	9.15e-17
LIPT1	CAPN10-DT	0.558151	2.12e-33
LIPT1	CCDC39	0.410897	2.33e-17
DBT	CCDC84-DT	0.418884	4.81e-18
DLAT	CCDC84-DT	0.546864	7.1e-32
LIPT1	CCT6P1	0.597538	3.3e-39
LIPT1	CCT6P3	0.491183	3.89e-25
LIPT1	CD27-AS1	0.498259	6.32e-26
GCSH	CEBPA-DT	0.405583	6.49e-17
LIPT1	CECR7	0.438364	8.61e-20
DBT	CENPBD1P1	0.412623	1.66e-17
LIPT1	CHKB-CPT1B	0.473189	3.28e-23
LIPT1	CHROMR	0.405145	7.05e-17
PDHB	CIDECP1	0.429268	5.82e-19
LIPT1	CKMT2-AS1	0.508571	4.14e-27
DBT	CKMT2-AS1	0.456984	1.43e-21
PDHB	CKMT2-AS1	0.468402	1.02e-22
LIPT1	CLUHP3	0.453486	3.15e-21
LIPT1	CNNM3-DT	0.417314	6.58e-18
LIPT1	CNOT2-DT	0.409926	2.81e-17
GCSH	COA6-AS1	0.409418	3.1e-17
ATP7A	COX10-AS1	0.414236	1.21e-17
LIPT1	CRNDE	0.446634	1.44e-20
PDHB	CRNDE	0.407874	4.18e-17
LIPT1	CROCCP2	0.50745	5.6e-27
PDHA1	CROCCP2	0.438018	9.26e-20
DBT	CTBP1-DT	0.479743	6.72e-24
LIPT1	CTC-428H11.2	0.411575	2.04e-17
DBT	CTC-487M23.5	0.43637	1.31e-19
ATP7A	CTC-487M23.5	0.41835	5.35e-18
LIPT1	CTD-2132N18.4	0.44577	1.74e-20
PDHA1	CTD-2132N18.4	0.41547	9.49e-18
LIPT1	CTD-2521M24.9	0.432228	3.14e-19
LIPT1	CTD-2574D22.4	0.465615	1.96e-22
LIPT1	CUTALP	0.470867	5.71e-23
DBT	CUTALP	0.460214	6.85e-22
LIPT1	DANCR	0.432688	2.86e-19
GCSH	DANCR	0.496283	1.05e-25
LIPT1	DDX11-AS1	0.484352	2.16e-24
PDHA1	DDX11-AS1	0.424178	1.65e-18
GCSH	DLEU1	0.469848	7.26e-23
LIPT1	DM1-AS	0.428705	6.54e-19
LIPT1	DNAJC3-DT	0.408224	3.9e-17
ATP7A	DNAJC3-DT	0.410339	2.59e-17
DBT	EBLN3P	0.407423	4.56e-17
ATP7A	EBLN3P	0.428499	6.82e-19
LIPT1	EIF2AK3-DT	0.465635	1.96e-22
LIPT1	EIF3J-DT	0.583689	4.48e-37
PDHB	EIF3J-DT	0.456753	1.51e-21
LIPT1	ELOA-AS1	0.486413	1.29e-24
LIAS	ELOA-AS1	0.419676	4.11e-18
LIPT1	EMC3-AS1	0.412614	1.66e-17
DBT	EMC3-AS1	0.47085	5.73e-23
PDHB	EMC3-AS1	0.482056	3.81e-24
GCSH	EMSLR	0.413086	1.52e-17
DBT	EP300-AS1	0.466452	1.62e-22
LIPT1	EP400P1	0.432238	3.14e-19
PDHA1	EPB41L4A-AS1	0.41001	2.76e-17
LIPT1	ERVK13-1	0.435415	1.61e-19
LIPT1	FAM111A-DT	0.438247	8.82e-20
DBT	FAM111A-DT	0.475793	1.76e-23
DBT	FAM160A1-DT	0.494963	1.48e-25
ATP7A	FAM160A1-DT	0.477006	1.31e-23
PDHA1	FAM182B	0.417507	6.33e-18
DLD	FAM185BP	0.423509	1.89e-18
PDHB	FAM86DP	0.499618	4.44e-26
LIAS	FAM86EP	0.497237	8.24e-26
GCSH	FAM86EP	0.40606	5.92e-17
LIPT1	FAM86HP	0.440526	5.42e-20
DBT	FGD5-AS1	0.627593	3.28e-44
PDHB	FGD5-AS1	0.630061	1.2e-44
ATP7B	FGD5-AS1	0.430482	4.52e-19
PDHB	FGF14-AS2	0.40529	6.86e-17
PDHA1	FOXD2-AS1	0.40111	1.52e-16
LIPT1	FRG1HP	0.461051	5.65e-22
PDHB	FRG1HP	0.410667	2.43e-17
LIPT1	GABPB1-AS1	0.437766	9.77e-20
LIPT1	GARS-DT	0.412342	1.75e-17
LIPT1	GAS5	0.442645	3.43e-20
LIPT1	GAS5-AS1	0.428309	7.09e-19
DBT	GAS5-AS1	0.430834	4.2e-19
PDHA1	GAS5-AS1	0.411785	1.96e-17
PDHB	GAS5-AS1	0.404714	7.66e-17
LIPT1	GCC2-AS1	0.435177	1.69e-19
LIPT1	GEMIN7-AS1	0.463443	3.26e-22
LIPT1	GLUD1P3	0.41892	4.78e-18
LIPT1	GNRHR2	0.471713	4.67e-23
DBT	GNRHR2	0.420943	3.18e-18
LIPT1	GOLGA2P5	0.451535	4.87e-21
PDHA1	GOLGA2P5	0.422513	2.32e-18
DBT	GRHL3-AS1	0.432111	3.22e-19
DBT	GS1-124K5.3	0.409021	3.35e-17
PDHA1	GS1-358P8.4	0.507264	5.88e-27
LIPT1	GTF2IP20	0.470847	5.73e-23
DLD	GTF2IP4	0.43436	2.01e-19
DBT	GTF2IP4	0.553481	9.2e-33
ATP7A	GTF2IP4	0.533388	3.96e-30
LIPT1	GTSE1-DT	0.421156	3.05e-18
GCSH	GTSE1-DT	0.416288	8.07e-18
LIPT1	GUSBP1	0.436331	1.33e-19
DLST	H2AC10P	0.414939	1.05e-17
DBT	H2BC19P	0.430285	4.71e-19
DBT	HCG11	0.405684	6.36e-17
DBT	HCG18	0.436145	1.38e-19
LIPT1	HCG25	0.532147	5.69e-30
LIPT1	HCG27	0.404935	7.34e-17
LIPT1	HERC2P2	0.411075	2.25e-17
LIPT1	HERC2P9	0.445021	2.05e-20
LIPT1	HNRNPU-AS1	0.461096	5.6e-22
LIPT1	HSD17B7P2	0.448235	1.01e-20
LIPT1	ILF3-DT	0.419291	4.44e-18
GCSH	ILF3-DT	0.503973	1.41e-26
LIPT1	IPO5P1	0.506333	7.55e-27
PDHB	IPO5P1	0.415028	1.04e-17
DBT	IQCH-AS1	0.435228	1.67e-19
LIPT1	JPX	0.494325	1.75e-25
LIAS	JPX	0.411754	1.97e-17
PDHA1	JPX	0.455725	1.9e-21
GCSH	KCTD21-AS1	0.423021	2.09e-18
LIPT1	KDM2B-DT	0.404857	7.45e-17
LIPT1	KIF1C-AS1	0.400802	1.61e-16
LIPT1	KLRA1P	0.426921	9.44e-19
DLST	KTN1-AS1	0.574604	9.89e-36
LIPT1	LENG8-AS1	0.512117	1.59e-27
LIPT1	LINC00205	0.473799	2.83e-23
LIPT1	LINC00339	0.485563	1.6e-24
PDHA1	LINC00342	0.415812	8.86e-18
LIPT1	LINC00471	0.433653	2.33e-19
LIPT1	LINC00476	0.484762	1.95e-24
LIPT1	LINC00526	0.573532	1.42e-35
LIPT1	LINC00630	0.401266	1.47e-16
DLD	LINC00630	0.407779	4.26e-17
DBT	LINC00630	0.594127	1.13e-38
ATP7A	LINC00630	0.518665	2.63e-28
DBT	LINC00649	0.448566	9.41e-21
LIPT1	LINC00653	0.451505	4.9e-21
LIPT1	LINC00667	0.454683	2.41e-21
DBT	LINC00674	0.583142	5.41e-37
ATP7A	LINC00674	0.527784	2e-29
LIPT1	LINC00680	0.469331	8.21e-23
LIPT1	LINC00847	0.475169	2.04e-23
LIPT1	LINC00893	0.412103	1.84e-17
LIPT1	LINC00899	0.517935	3.22e-28
LIPT1	LINC00909	0.444934	2.09e-20
LIPT1	LINC01011	0.477494	1.16e-23
LIPT1	LINC01089	0.447547	1.18e-20
LIPT1	LINC01138	0.427951	7.64e-19
LIPT1	LINC01355	0.463007	3.6e-22
DBT	LINC01521	0.504486	1.23e-26
ATP7A	LINC01521	0.478693	8.69e-24
LIPT1	LINC01534	0.48533	1.69e-24
PDHA1	LINC01534	0.441877	4.05e-20
LIPT1	LINC01560	0.48066	5.37e-24
DBT	LINC01560	0.431492	3.67e-19
PDHA1	LINC01560	0.405627	6.43e-17
PDHB	LINC01560	0.464239	2.71e-22
GCSH	LINC01564	0.436355	1.32e-19
LIPT1	LINC01786	0.439255	7.11e-20
DBT	LINC01881	0.55358	8.92e-33
ATP7A	LINC01881	0.445107	2.01e-20
LIPT1	LINC02210	0.437304	1.08e-19
LIPT1	LINC02562	0.419606	4.16e-18
DBT	LINC02562	0.424196	1.65e-18
GCSH	LINC02709	0.411295	2.15e-17
LIPT1	LOH12CR2	0.469464	7.96e-23
DBT	LRRC37A16P	0.625753	6.89e-44
ATP7A	LRRC37A16P	0.574317	1.09e-35
DBT	LRRC37A17P	0.595467	6.98e-39
ATP7A	LRRC37A17P	0.507967	4.87e-27
DBT	LRRC37A4P	0.478294	9.58e-24
LIPT1	LRRC37BP1	0.499278	4.85e-26
LIPT1	MAFG-DT	0.440576	5.36e-20
DBT	MALINC1	0.410005	2.77e-17
PDHB	MALINC1	0.444009	2.55e-20
DBT	MAP3K14-AS1	0.430918	4.13e-19
ATP7A	MAP3K14-AS1	0.430093	4.9e-19
LIPT1	MAPKAPK5-AS1	0.567559	1.02e-34
GCSH	MAPKAPK5-AS1	0.441958	3.98e-20
LIPT1	MATN1-AS1	0.440237	5.76e-20
LIPT1	MCM3AP-AS1	0.490346	4.81e-25
DBT	MCM3AP-AS1	0.492747	2.61e-25
LIPT1	MELTF-AS1	0.425772	1.19e-18
DBT	MID1IP1-AS1	0.442294	3.7e-20
ATP7A	MID1IP1-AS1	0.461935	4.61e-22
DLST	MIR31HG	0.462483	4.07e-22
LIPT1	MIR600HG	0.406205	5.76e-17
LIPT1	MIR762HG	0.492741	2.62e-25
GCSH	MIR762HG	0.406999	4.94e-17
DBT	MIR924HG	0.403248	1.01e-16
LIPT1	MRPL20-AS1	0.468246	1.06e-22
LIAS	MRPL20-AS1	0.421166	3.04e-18
LIPT1	MRPL45P2	0.514785	7.66e-28
LIAS	MRPL45P2	0.413684	1.35e-17
PDHA1	MRPL45P2	0.418341	5.36e-18
DLD	MRPS31P4	0.407827	4.22e-17
DBT	MRPS31P4	0.480484	5.61e-24
DLAT	MRPS31P4	0.437845	9.61e-20
ATP7A	MRPS31P4	0.405726	6.31e-17
LIPT1	MTMR9LP	0.445018	2.05e-20
PDHB	MTMR9LP	0.409446	3.08e-17
GCSH	MYLK-AS1	0.4033	1e-16
LIPT1	N4BP2L2-IT2	0.403923	8.9e-17
LIPT1	NBR2	0.462353	4.19e-22
DBT	NBR2	0.400753	1.62e-16
LIPT1	NFYC-AS1	0.537129	1.32e-30
PDHA1	NFYC-AS1	0.400002	1.87e-16
LIPT1	NIFK-AS1	0.586145	1.91e-37
GCSH	NIFK-AS1	0.468751	9.41e-23
LIPT1	NKAPP1	0.487256	1.05e-24
PDHB	NKAPP1	0.422286	2.43e-18
DBT	NORAD	0.413584	1.38e-17
ATP7A	NORAD	0.42288	2.15e-18
LIPT1	NPIPP1	0.439404	6.89e-20
GCSH	NRSN2-AS1	0.443398	2.91e-20
LIPT1	NSUN5P1	0.435631	1.54e-19
LIPT1	NSUN5P2	0.457347	1.32e-21
LIPT1	ODC1-DT	0.441502	4.39e-20
DBT	OIP5-AS1	0.665216	2.66e-51
ATP7A	OIP5-AS1	0.458755	9.57e-22
LIPT1	OLMALINC	0.446884	1.36e-20
PDHB	OLMALINC	0.472083	4.27e-23
LIPT1	OSER1-DT	0.448622	9.29e-21
LIPT1	OTUD6B-AS1	0.430244	4.75e-19
DBT	OTUD6B-AS1	0.461163	5.51e-22
LIPT1	PAN3-AS1	0.41268	1.64e-17
DBT	PARGP1	0.490367	4.78e-25
ATP7A	PARGP1	0.401563	1.39e-16
LIPT1	PAXIP1-AS1	0.470968	5.57e-23
GCSH	PAXIP1-AS1	0.410869	2.34e-17
DBT	PAXIP1-AS2	0.430527	4.48e-19
ATP7A	PAXIP1-AS2	0.431423	3.72e-19
LIPT1	PCBP1-AS1	0.586585	1.64e-37
LIPT1	PCCA-DT	0.453592	3.08e-21
DBT	PINK1-AS	0.443978	2.57e-20
LIPT1	PITPNA-AS1	0.496381	1.03e-25
GCSH	PITPNA-AS1	0.404435	8.07e-17
DBT	PKD1P6	0.459071	8.9e-22
ATP7A	PLBD1-AS1	0.418295	5.41e-18
LIPT1	PMS2P3	0.471409	5.02e-23
LIPT1	PMS2P4	0.466081	1.76e-22
DLD	PMS2P4	0.412765	1.62e-17
LIPT1	POLH-AS1	0.46266	3.9e-22
PDHB	POLH-AS1	0.413857	1.3e-17
LIPT1	PPP1R26-AS1	0.515993	5.5e-28
LIPT1	PPP3CB-AS1	0.444992	2.06e-20
DBT	PPP3CB-AS1	0.413121	1.51e-17
LIPT1	PRORSD1P	0.461549	5.04e-22
GCSH	PRRT3-AS1	0.471623	4.77e-23
LIPT1	PSMA3-AS1	0.544149	1.62e-31
LIPT1	PSPC1-AS2	0.40442	8.1e-17
ATP7A	PTENP1	0.507624	5.34e-27
LIAS	PTOV1-AS1	0.401701	1.36e-16
PDHA1	PTOV1-AS1	0.454402	2.56e-21
LIPT1	PTOV1-AS2	0.439872	6.23e-20
GCSH	PVT1	0.477354	1.2e-23
LIPT1	PXN-AS1	0.463656	3.1e-22
PDHA1	PXN-AS1	0.408449	3.74e-17
LIPT1	RAD51-AS1	0.522398	9.24e-29
LIPT1	RAET1K	0.417166	6.78e-18
PDHB	RAMP2-AS1	0.500143	3.87e-26
ATP7A	RAP2C-AS1	0.473079	3.37e-23
LIPT1	RNASEH1-AS1	0.413106	1.51e-17
DBT	RP1-122P22.2	0.41849	5.21e-18
ATP7A	RP1-122P22.2	0.454377	2.58e-21
PDHB	RP1-193H18.2	0.420458	3.51e-18
LIPT1	RP11-101E13.5	0.460889	5.87e-22
LIPT1	RP11-111M22.4	0.432212	3.15e-19
LIPT1	RP11-153F5.7	0.407709	4.31e-17
PDHA1	RP11-153F5.7	0.439586	6.63e-20
DBT	RP11-159G9.5	0.564447	2.81e-34
ATP7A	RP11-159G9.5	0.561098	8.28e-34
ATP7B	RP11-159G9.5	0.449335	7.94e-21
LIPT1	RP11-15H20.6	0.492392	2.86e-25
LIPT1	RP11-160O5.1	0.482807	3.17e-24
GCSH	RP11-160O5.1	0.480247	5.94e-24
DBT	RP11-164P12.4	0.461237	5.42e-22
ATP7A	RP11-164P12.4	0.438766	7.9e-20
DBT	RP11-206L10.5	0.420203	3.69e-18
ATP7A	RP11-206L10.5	0.474302	2.51e-23
LIPT1	RP11-258C19.7	0.502895	1.88e-26
PDHA1	RP11-258C19.7	0.534551	2.82e-30
DBT	RP11-282O18.3	0.418379	5.32e-18
ATP7A	RP11-282O18.3	0.514778	7.68e-28
LIPT1	RP11-28F1.2	0.416065	8.43e-18
DBT	RP11-337C18.9	0.428546	6.76e-19
ATP7A	RP11-337C18.9	0.476947	1.33e-23
LIPT1	RP11-346C20.4	0.404298	8.29e-17
LIPT1	RP11-435O5.2	0.4966	9.72e-26
ATP7A	RP11-439L18.2	0.461093	5.6e-22
LIPT1	RP11-465N4.5	0.484534	2.07e-24
LIPT1	RP11-539I5.1	0.433727	2.3e-19
LIPT1	RP11-658F2.8	0.427832	7.83e-19
PDHA1	RP11-706O15.1	0.417127	6.83e-18
LIPT1	RP11-872J21.5	0.402981	1.06e-16
LIPT1	RP11-932O9.10	0.422472	2.34e-18
PDHA1	RP11-932O9.10	0.459194	8.65e-22
PDHB	RP11-932O9.10	0.425112	1.37e-18
LIPT1	RP13-36G14.4	0.423044	2.08e-18
ATP7A	RP3-368A4.5	0.4651	2.21e-22
PDHA1	RP4-610C12.3	0.40386	9.01e-17
LIPT1	RPARP-AS1	0.521683	1.13e-28
ATP7A	RPL13P5	0.418834	4.86e-18
DBT	RPL23AP53	0.419265	4.46e-18
LIPT1	RPL23AP7	0.431453	3.7e-19
GCSH	RPL23AP7	0.403774	9.16e-17
GCSH	RPL23AP82	0.417897	5.86e-18
LIPT1	RPL32P3	0.470114	6.82e-23
LIPT1	RPS10P7	0.532644	4.92e-30
LIPT1	RRN3P1	0.477328	1.21e-23
LIPT1	RRP7BP	0.472253	4.1e-23
LIPT1	RTCA-AS1	0.410667	2.43e-17
GCSH	SAMD12-AS1	0.402675	1.13e-16
LIPT1	SAP30-DT	0.459978	7.23e-22
LIPT1	SBF2-AS1	0.432297	3.1e-19
LIPT1	SCAMP1-AS1	0.471201	5.27e-23
LIPT1	SCAT2	0.469891	7.19e-23
PDHA1	SCAT2	0.456629	1.55e-21
DBT	SDAD1P1	0.429059	6.08e-19
LIPT1	SEPTIN7P2	0.561657	6.92e-34
LIPT1	SH3BP5-AS1	0.443787	2.68e-20
GCSH	SLC12A9-AS1	0.449007	8.54e-21
LIPT1	SLC25A5-AS1	0.458391	1.04e-21
PDHA1	SLC25A5-AS1	0.415036	1.03e-17
LIPT1	SLC25A5P1	0.405917	6.08e-17
LIPT1	SNHG1	0.508603	4.11e-27
LIAS	SNHG1	0.400898	1.58e-16
LIPT1	SNHG10	0.426838	9.6e-19
GCSH	SNHG10	0.454676	2.41e-21
GCSH	SNHG17	0.433181	2.58e-19
LIPT1	SNHG20	0.550265	2.5e-32
LIPT1	SNHG21	0.419491	4.26e-18
LIPT1	SNHG30	0.491938	3.21e-25
GCSH	SNHG30	0.531336	7.2e-30
LIPT1	SNHG32	0.456572	1.57e-21
PDHA1	SNHG6	0.434184	2.09e-19
LIPT1	SOS1-IT1	0.464323	2.65e-22
DBT	SOX21-AS1	0.485934	1.46e-24
DBT	SP2-AS1	0.534502	2.86e-30
LIPT1	SPATA41	0.400816	1.6e-16
LIPT1	SREBF2-AS1	0.489497	5.96e-25
LIAS	SREBF2-AS1	0.436731	1.22e-19
PDHA1	SREBF2-AS1	0.433071	2.64e-19
LIPT1	SRP14-AS1	0.443149	3.08e-20
LIPT1	SRP54-AS1	0.424098	1.68e-18
LIPT1	STAG3L5P	0.400496	1.7e-16
LIPT1	STAG3L5P-PVRIG2P-PILRB	0.438499	8.36e-20
LIPT1	STARD7-AS1	0.454696	2.4e-21
LIPT1	SUGT1P3	0.466125	1.74e-22
LIPT1	SUZ12P1	0.578707	2.47e-36
LIPT1	TBC1D8-AS1	0.602849	4.71e-40
PDHA1	TCAM1P	0.403324	9.97e-17
PDHB	TCAM1P	0.414027	1.26e-17
LIPT1	THAP9-AS1	0.461477	5.13e-22
LIPT1	THUMPD3-AS1	0.516932	4.24e-28
PDHB	THUMPD3-AS1	0.533759	3.56e-30
LIPT1	TMEM161B-AS1	0.456699	1.53e-21
PDHA1	TMEM161B-AS1	0.462049	4.49e-22
LIPT1	TMEM198B	0.459031	8.98e-22
DBT	TMEM198B	0.407858	4.19e-17
LIPT1	TMEM44-AS1	0.419693	4.09e-18
GCSH	TMEM44-AS1	0.477308	1.22e-23
LIPT1	TMEM9B-AS1	0.404852	7.46e-17
PDHA1	TMPO-AS1	0.415264	9.88e-18
PDHB	TMPO-AS1	0.409769	2.9e-17
LIPT1	TNRC6C-AS1	0.404203	8.44e-17
LIPT1	TP73-AS1	0.445025	2.05e-20
LIPT1	TPM3P9	0.402937	1.07e-16
LIPT1	TPT1-AS1	0.417864	5.9e-18
LIPT1	TRAF3IP2-AS1	0.575307	7.81e-36
PDHB	TRAF3IP2-AS1	0.43051	4.5e-19
LIPT1	TRAM2-AS1	0.480259	5.93e-24
DBT	TRAPPC12-AS1	0.440308	5.68e-20
LIPT1	TSPY26P	0.414535	1.14e-17
LIPT1	TSTD3	0.412851	1.59e-17
GCSH	TSTD3	0.414426	1.17e-17
LIPT1	TTC28-AS1	0.506442	7.33e-27
DBT	TUG1	0.463174	3.46e-22
ATP7A	TUG1	0.612903	1.07e-41
LIPT1	U91328.1	0.435785	1.49e-19
DBT	UBE2Q2P2	0.411253	2.17e-17
LIPT1	UBL7-AS1	0.440943	4.95e-20
DBT	UBL7-AS1	0.489984	5.27e-25
LIPT1	UBR5-AS1	0.44046	5.49e-20
DBT	UGDH-AS1	0.437905	9.49e-20
GCSH	URB1-AS1	0.426955	9.38e-19
LIPT1	USP27X-AS1	0.412243	1.79e-17
DBT	USP27X-AS1	0.451291	5.14e-21
PDHA1	USP27X-AS1	0.431709	3.5e-19
GCSH	VPS9D1-AS1	0.533154	4.24e-30
LIPT1	WAC-AS1	0.421672	2.75e-18
DBT	WARS2-AS1	0.459898	7.37e-22
DBT	Z68871.1	0.561281	7.81e-34
ATP7A	Z68871.1	0.584365	3.54e-37
LIPT1	Z93930.3	0.412028	1.87e-17
DBT	Z94721.1	0.415731	9.01e-18
LIPT1	Z95115.1	0.42342	1.93e-18
LIPT1	ZEB1-AS1	0.42706	9.18e-19
LIPT1	ZKSCAN2-DT	0.538332	9.25e-31
DBT	ZKSCAN7-AS1	0.408278	3.86e-17
ATP7A	ZKSCAN7-AS1	0.463352	3.32e-22
DBT	ZNF137P	0.418039	5.7e-18
LIPT1	ZNF192P1	0.463641	3.11e-22
LIPT1	ZNF205-AS1	0.424316	1.61e-18
LIPT1	ZNF213-AS1	0.452063	4.33e-21
DBT	ZNF252P	0.578955	2.27e-36
ATP7A	ZNF252P	0.437072	1.13e-19
LIPT1	ZNF271P	0.403024	1.06e-16
DBT	ZNF271P	0.526136	3.21e-29
PDHB	ZNF271P	0.496635	9.63e-26
LIPT1	ZNF32-AS1	0.448089	1.05e-20
LIPT1	ZNF32-AS2	0.449049	8.46e-21
LIPT1	ZNF321P	0.45859	9.93e-22
DBT	ZNF337-AS1	0.429364	5.7e-19
LIPT1	ZNF37BP	0.49851	5.92e-26
LIPT1	ZNF436-AS1	0.529016	1.41e-29
LIPT1	ZNF460-AS1	0.43031	4.69e-19
LIPT1	ZNF56	0.530323	9.65e-30
LIPT1	ZNF674-AS1	0.501169	2.96e-26
PDHA1	ZNF674-AS1	0.457806	1.19e-21
LIPT1	ZNF767P	0.511992	1.64e-27
LIPT1	ZNRD2-AS1	0.411574	2.04e-17
DBT	ZNRF2P1	0.410234	2.65e-17
