# Supplementary material for: Multi-omics analysis reveals prognostic and therapeutic value of cuproptosis-related lncRNAs in oral squamous cell carcinoma
Source: Front Genet. 2022 Aug 15;13:984911. doi: 10.3389/fgene.2022.984911 (PMC9421074; doi:10.3389/fgene.2022.984911)
Supplement: Supplementary file 2 [file Table4.XLS]

## Sheet: Supplementary Table S4
Potential drugs
Camptothecin_1003	0.118759	0.23146	5.19169e-16	1.949	0.962732
Vinblastine_1004	0.0320782	0.0506633	2.52794e-11	1.57937	0.659349
Cisplatin_1005	34.7571	63.9261	1.04511e-11	1.83922	0.879097
Cytarabine_1006	7.48731	15.1225	4.38186e-15	2.01976	1.01418
Docetaxel_1007	0.0127892	0.0168841	2.98234e-08	1.32019	0.400743
Gefitinib_1010	27.5994	35.6724	0.000319074	1.2925	0.370169
Navitoclax_1011	9.34657	16.2184	5.73545e-12	1.73522	0.795122
Vorinostat_1012	5.04805	7.67361	4.89288e-17	1.52011	0.60418
Nilotinib_1013	50.0762	76.1866	9.05434e-11	1.52141	0.605411
Olaparib_1017	89.2233	127.157	1.66516e-10	1.42516	0.511123
AZD7762_1022	1.16911	1.59064	1.1473e-07	1.36055	0.44419
Afatinib_1032	6.84576	9.87884	1.50316e-05	1.44306	0.52913
Staurosporine_1034	0.055079	0.0581573	0.439903	1.05589	0.0784596
PLX-4720_1036	101.31	133.472	2.63483e-06	1.31747	0.397765
Wee1 Inhibitor_1046	10.0314	15.0158	9.32111e-09	1.49688	0.581959
Nutlin-3a (-)_1047	119.749	218.683	2.13015e-10	1.82617	0.86882
Mirin_1048	139.579	164.317	9.98598e-07	1.17723	0.235401
PD173074_1049	70.8376	96.7712	5.39407e-10	1.3661	0.450064
Alisertib_1051	10.9305	13.5693	0.00166544	1.24141	0.311984
MK-2206_1053	25.4568	37.93	8.4588e-14	1.48998	0.57529
Palbociclib_1054	55.0133	81.9769	1.72202e-08	1.49013	0.575436
Dactolisib_1057	0.20288	0.244392	4.30576e-09	1.20462	0.268576
Pictilisib_1058	4.09443	5.27591	1.58422e-13	1.28856	0.365758
PD0325901_1060	2.23885	3.05723	4.49796e-06	1.36554	0.449469
Obatoclax Mesylate_1068	4.80872	4.94277	0.996987	1.02788	0.0396672
5-Fluorouracil_1073	141.576	215.747	0.000333262	1.52389	0.607757
Dasatinib_1079	5.50203	5.29791	0.00325957	0.962901	-0.0545401
Paclitaxel_1080	0.107977	0.160951	7.23221e-10	1.4906	0.575897
Crizotinib_1083	26.3235	40.3574	1.97933e-15	1.53314	0.616485
Rapamycin_1084	0.117693	0.159608	1.07182e-10	1.35614	0.439506
Sorafenib_1085	14.9168	20.2998	4.05016e-08	1.36087	0.444532
Irinotecan_1088	19.4766	36.2062	4.92869e-14	1.85896	0.894494
Oxaliplatin_1089	56.3958	77.581	1.44127e-06	1.37565	0.460116
BMS-536924_1091	8.24288	10.442	2.35897e-07	1.26679	0.34118
GSK1904529A_1093	74.4021	98.0764	5.55928e-13	1.31819	0.398563
PRIMA-1MET_1131	130.711	169.56	2.18864e-06	1.29721	0.375416
Erlotinib_1168	14.8444	18.211	0.000554493	1.22679	0.294891
Niraparib_1177	86.7518	127.48	7.694e-13	1.46948	0.555309
MK-1775_1179	2.01096	2.92784	5.19388e-09	1.45594	0.541951
Dinaciclib_1180	0.0668933	0.0940145	3.55106e-11	1.40544	0.491022
Gemcitabine_1190	0.899254	3.70199	1.22459e-20	4.11673	2.0415
Bortezomib_1191	0.00789876	0.00857367	0.000511489	1.08544	0.118286
Tamoxifen_1199	39.727	48.4419	9.89059e-07	1.21937	0.286136
Fulvestrant_1200	20.1965	25.9822	1.2523e-10	1.28647	0.363419
EPZ004777_1237	194.345	244.428	1.08269e-09	1.2577	0.330785
YK-4-279_1239	13.1469	17.7237	1.3681e-06	1.34812	0.430953
BMS-345541_1249	31.7698	41.3717	2.34708e-07	1.30223	0.380988
AZ960_1250	8.76419	11.1041	0.00015765	1.26698	0.341399
Talazoparib_1259	32.947	59.6159	3.2947e-18	1.80945	0.855549
XAV939_1268	83.2111	95.8634	1.25004e-06	1.15205	0.204204
Trametinib_1372	2.74623	2.84566	0.16031	1.03621	0.0513121
Dabrafenib_1373	103.67	145.127	1.19039e-08	1.3999	0.485319
Temozolomide_1375	426.234	552.172	7.36817e-07	1.29547	0.373472
AZD5438_1401	11.7337	17.3914	1.73064e-07	1.48218	0.567716
IAP_5620_1428	216.406	233.818	0.0375183	1.08046	0.111645
AZD2014_1441	7.74671	9.86545	3.97535e-09	1.2735	0.348802
AZD1208_1449	220.861	321.592	9.42477e-17	1.45609	0.542095
AZD1332_1463	49.0803	51.2843	0.814126	1.04491	0.0633725
Ruxolitinib_1507	136.054	166.729	2.88517e-07	1.22546	0.293324
Linsitinib_1510	45.4902	62.8776	3.32689e-10	1.38222	0.466992
Epirubicin_1511	0.372352	0.637644	6.3027e-16	1.71247	0.776083
Cyclophosphamide_1512	195.667	227.55	9.62288e-06	1.16294	0.21778
Pevonedistat_1529	2.58135	3.70479	4.22155e-05	1.43521	0.521263
Sapitinib_1549	66.7099	70.7541	0.541892	1.06062	0.0849113
Uprosertib_1553	19.4371	27.2923	3.57381e-11	1.40413	0.48968
LCL161_1557	163.943	174.035	0.0526838	1.06156	0.0861819
Lapatinib_1558	29.3651	37.6948	0.0102219	1.28366	0.360264
Luminespib_1559	0.118837	0.141618	0.00353821	1.1917	0.253023
Alpelisib_1560	36.645	51.3587	5.69752e-12	1.40152	0.486991
Taselisib_1561	8.72776	12.037	1.92608e-07	1.37916	0.463789
EPZ5676_1563	282.166	370.406	4.42217e-10	1.31272	0.392565
SCH772984_1564	18.0161	18.9945	0.0723645	1.05431	0.0762995
IWP-2_1576	17.825	21.5388	4.43482e-08	1.20835	0.273035
Leflunomide_1578	170.742	206.852	1.08327e-08	1.21149	0.276786
Entinostat_1593	11.7039	20.2407	3.66124e-13	1.7294	0.790274
LGK974_1598	60.086	79.2123	9.82124e-11	1.31831	0.398694
VE-822_1613	31.1311	48.5139	2.30696e-10	1.55837	0.640041
WZ4003_1614	47.4459	61.7417	0.000109129	1.30131	0.379961
CZC24832_1615	185.781	243.31	3.57828e-10	1.30966	0.389191
AZD5582_1617	11.6013	15.4143	3.32149e-08	1.32867	0.409985
GSK2606414_1618	45.8254	57.2768	1.12963e-07	1.24989	0.321804
PFI3_1620	197.003	245.99	7.08458e-09	1.24866	0.320379
PCI-34051_1621	102.499	143.239	2.9415e-12	1.39747	0.482814
Wnt-C59_1622	75.6908	97.9596	2.66244e-08	1.29421	0.372069
I-BET-762_1624	33.7125	42.4049	5.10321e-06	1.25784	0.33095
RVX-208_1625	130.01	159.592	4.18207e-08	1.22754	0.295767
OTX015_1626	15.3519	19.1368	0.000533522	1.24654	0.31793
GSK343_1627	17.882	23.7581	3.2736e-13	1.3286	0.409909
ML323_1629	96.7833	117.211	9.02704e-07	1.21107	0.276283
Entospletinib_1630	43.2266	56.0499	1.79916e-08	1.29665	0.374792
PRT062607_1631	31.9366	42.4874	2.7214e-06	1.33037	0.411824
AGI-6780_1634	67.8566	87.4454	1.07631e-09	1.28868	0.365894
Picolinici-acid_1635	192.204	225.683	9.62288e-06	1.17418	0.231658
AZD5153_1706	7.64225	9.69077	0.000133319	1.26805	0.342614
CDK9_5576_1708	0.853661	1.20454	2.76519e-08	1.41102	0.496742
CDK9_5038_1709	0.119881	0.219467	8.04462e-14	1.83071	0.872401
Eg5_9814_1712	0.0634815	0.0824202	5.1838e-07	1.29833	0.376662
ERK_2440_1713	19.1626	18.5463	0.206127	0.967841	-0.0471574
ERK_6604_1714	32.1291	37.7147	0.00632126	1.17385	0.231246
IRAK4_4710_1716	140.758	168.862	5.42705e-08	1.19966	0.26262
JAK1_8709_1718	70.941	89.4378	4.24093e-06	1.26074	0.334265
AZD5991_1720	121.146	201.651	2.51172e-11	1.66453	0.735114
PAK_5339_1730	10.935	13.2839	5.81349e-08	1.2148	0.280724
TAF1_5496_1732	56.7288	88.9794	6.46195e-12	1.56851	0.64939
ULK1_4989_1733	11.065	11.9566	0.018065	1.08057	0.111798
VSP34_8731_1734	10.2618	11.7403	0.000149488	1.14407	0.194178
Selumetinib_1736	88.7228	132.228	4.51581e-07	1.49035	0.575647
IGF1R_3801_1738	6.59661	8.40631	0.0181573	1.27434	0.349748
JAK_8517_1739	22.4368	27.139	9.3042e-05	1.20958	0.274501
AZD4547_1786	17.1874	22.9039	1.28533e-07	1.3326	0.414241
Ibrutinib_1799	104.479	116.947	0.649713	1.11933	0.162634
Zoledronate_1802	48.8613	60.3353	3.69793e-08	1.23483	0.304308
Acetalax_1804	175.894	289.171	2.93446e-08	1.64401	0.717219
Oxaliplatin_1806	207.348	302.63	2.78563e-09	1.45953	0.545505
Carmustine_1807	561.144	688.688	3.83921e-08	1.22729	0.295479
Topotecan_1808	1.4004	2.54196	1.27334e-14	1.81516	0.860097
Teniposide_1809	1.994	3.77652	2.16858e-15	1.89394	0.921391
Mitoxantrone_1810	2.47536	6.53493	3.73878e-13	2.63999	1.40053
Dactinomycin_1811	0.100621	0.132768	8.94049e-07	1.31948	0.399974
Fludarabine_1813	182.876	268.116	2.15646e-10	1.46611	0.551995
Nelarabine_1814	425.591	653.381	1.16616e-18	1.53523	0.618456
Fulvestrant_1816	104.283	128.757	7.75842e-06	1.23468	0.304136
Vincristine_1818	0.263345	0.379205	3.77611e-09	1.43995	0.526023
Docetaxel_1819	0.184627	0.179158	1.16555e-05	0.970378	-0.0433815
Podophyllotoxin bromide_1825	0.656463	0.859377	7.40401e-07	1.3091	0.388577
Dihydrorotenone_1827	2.52162	3.29412	1.23683e-10	1.30635	0.385542
Gallibiscoquinazole_1830	15.4031	16.949	0.00260335	1.10036	0.137982
Elephantin_1835	40.2263	47.5412	0.00111653	1.18185	0.241041
Sinularin_1838	38.9314	48.2661	5.87526e-08	1.23977	0.310077
Sabutoclax_1849	0.672378	0.996082	2.58845e-12	1.48143	0.566991
LY2109761_1852	195.286	248.119	1.68245e-11	1.27054	0.34544
OF-1_1853	64.8763	82.204	7.28642e-09	1.26709	0.341518
MN-64_1854	107.104	129.723	6.34553e-14	1.21119	0.276429
KRAS (G12C) Inhibitor-12_1855	93.5911	137.439	2.84092e-08	1.4685	0.554345
MG-132_1862	0.200172	0.213811	0.00072421	1.06814	0.0950964
BDP-00009066_1866	11.6704	13.399	0.00169798	1.14812	0.199268
Buparlisib_1873	2.67015	3.32284	1.90975e-12	1.24444	0.315496
Ulixertinib_1908	16.1104	22.5125	8.80258e-08	1.3974	0.48274
Venetoclax_1909	10.3848	14.2889	1.07631e-09	1.37594	0.460413
ABT737_1910	11.9819	19.9652	2.98857e-13	1.66628	0.736633
Dactinomycin_1911	0.00822704	0.010543	2.95672e-06	1.2815	0.357836
Afuresertib_1912	14.5435	19.4434	2.35505e-11	1.33692	0.418913
AGI-5198_1913	112.454	147.73	8.3986e-11	1.31369	0.393625
AZD3759_1915	17.0718	18.2183	0.287276	1.06715	0.0937679
AZD5363_1916	24.0461	26.9153	0.00469947	1.11932	0.162621
AZD6738_1917	9.88643	14.9216	2.32489e-11	1.5093	0.593883
AZD8186_1918	29.6936	32.2796	2.05037e-06	1.08709	0.120473
Osimertinib_1919	6.24278	7.66607	0.000673676	1.22799	0.296299
Cediranib_1922	9.30957	9.63784	0.0614192	1.03526	0.049996
Ipatasertib_1924	39.0189	50.2965	7.14646e-10	1.28903	0.366283
GDC0810_1925	162.412	167.129	0.0496465	1.02905	0.0413069
GNE-317_1926	1.78542	1.9503	1.16803e-16	1.09235	0.127437
GSK2578215A_1927	159.83	189.738	2.59618e-07	1.18712	0.24747
I-BRD9_1928	98.6544	123.527	6.27492e-07	1.25212	0.324373
Telomerase Inhibitor IX_1930	2.04294	2.35963	0.00682754	1.15502	0.207915
MIRA-1_1931	275.766	385.516	5.33532e-11	1.39798	0.483348
NVP-ADW742_1932	19.8403	29.5706	3.09519e-13	1.49043	0.575727
P22077_1933	104.34	145.442	1.40032e-10	1.39393	0.479153
Savolitinib_1936	13.0072	16.0676	2.7546e-10	1.23528	0.304838
UMI-77_1939	18.6971	20.0557	0.0194934	1.07267	0.1012
WIKI4_1940	38.7135	44.0837	9.37324e-09	1.13872	0.187408
Sepantronium bromide_1941	0.0145085	0.0122411	3.61271e-07	0.843722	-0.24516
MIM1_1996	55.4582	65.9593	8.07271e-06	1.18935	0.250177
WEHI-539_1997	42.5857	52.2872	4.29896e-06	1.22781	0.296089
BPD-00008900_1998	96.0343	106.891	0.000568235	1.11305	0.154512
Foretinib_2040	2.98585	3.61521	0.000193226	1.21078	0.275936
BIBR-1532_2043	147.913	180.742	1.05946e-08	1.22195	0.289189
Pyridostatin_2044	31.3296	38.3823	5.07741e-09	1.22511	0.292915
AMG-319_2045	150.505	203.677	3.3394e-08	1.35329	0.436466
MK-8776_2046	28.5186	45.2532	6.72359e-12	1.5868	0.666117
Ulixertinib_2047	10.2841	12.7015	3.9064e-05	1.23506	0.304584
Vinorelbine_2048	0.0599641	0.0968952	1.00857e-09	1.61589	0.692327
VX-11e_2096	20.5498	25.2167	0.000328468	1.2271	0.295253
Uprosertib_2106	17.9644	24.4932	6.45649e-10	1.36343	0.447242
LJI308_2107	200.333	234.492	5.29674e-05	1.17051	0.22714
AZ6102_2109	11.8207	14.8231	3.02602e-11	1.254	0.326532
GSK591_2110	116.92	122.981	0.109087	1.05183	0.0729037
VE821_2111	80.1429	117.544	1.01455e-09	1.46669	0.552559
AT13148_2170	54.2464	70.1253	4.50629e-08	1.29272	0.370408
