# Supplementary material for: Multi-omics analysis reveals prognostic and therapeutic value of cuproptosis-related lncRNAs in oral squamous cell carcinoma
Source: Front Genet. 2022 Aug 15;13:984911. doi: 10.3389/fgene.2022.984911 (PMC9421074; doi:10.3389/fgene.2022.984911)
Supplement: Supplementary file 3 [file Table2.XLS]

## Sheet: Supplementary Table S2
univariate Cox regression proportional hazards analysis
gene	HR	z	pvalue	lower	upper
AC008770.3	0.563236	-3.61044	0.000305677	0.41243	0.769185
AC090587.2	0.66566	-3.16384	0.00155702	0.517321	0.856536
C6orf99	1.14942	3.11742	0.00182439	1.05306	1.25459
AC122129.1	0.623651	-3.11285	0.00185288	0.463265	0.839564
AL513190.1	0.579959	-3.09458	0.00197091	0.410719	0.818937
AC010894.2	1.13163	3.08599	0.00202872	1.04616	1.22409
AL157392.3	0.641893	-3.08362	0.00204496	0.484267	0.850825
AC092115.4	1.23072	2.95317	0.00314525	1.07231	1.41252
AC018766.4	0.907514	-2.88368	0.0039306	0.849585	0.969392
AC024075.3	0.856696	-2.84616	0.00442504	0.770139	0.952982
RPL23AP82	1.07065	2.82338	0.00475205	1.0211	1.12262
AC099850.4	1.0084	2.80507	0.00503059	1.00252	1.01432
RPL23AP7	1.08343	2.77533	0.00551454	1.02382	1.14651
GRHL3.AS1	0.654993	-2.77226	0.00556684	0.485643	0.883396
SH3BP5.AS1	0.804403	-2.77126	0.00558404	0.689637	0.938269
AF131215.5	0.902981	-2.73919	0.00615903	0.839393	0.971386
LINC00342	0.940211	-2.70068	0.00691979	0.899072	0.983233
AC024075.2	0.938249	-2.68846	0.00717815	0.895648	0.982877
AC098484.2	0.645644	-2.66874	0.00761356	0.468219	0.890301
TMEM198B	0.956732	-2.65589	0.00790987	0.926007	0.988477
PTOV1.AS2	0.94631	-2.60391	0.0092166	0.907808	0.986445
AC009120.3	0.746617	-2.59614	0.00942785	0.598814	0.9309
TCAM1P	0.94048	-2.59358	0.0094983	0.897863	0.98512
EP300.AS1	0.890827	-2.58485	0.00974205	0.816064	0.972439
