# Supplementary material for: Multi-omics analysis reveals prognostic and therapeutic value of cuproptosis-related lncRNAs in oral squamous cell carcinoma
Source: Front Genet. 2022 Aug 15;13:984911. doi: 10.3389/fgene.2022.984911 (PMC9421074; doi:10.3389/fgene.2022.984911)
Supplement: Supplementary file 4 [file Table3.XLS]

## Sheet: Sheet1
multivariate Cox regression proportional hazards analysis
id	coef	HR	HR.95L	HR.95H	pvalue
AC090587.2	-0.385403	0.680176	0.517979	0.893163	0.00555655
C6orf99	0.0967415	1.10158	0.991592	1.22376	0.0714464
AL513190.1	-0.436491	0.6463	0.424878	0.983115	0.0413965
AC010894.2	0.125449	1.13366	1.04097	1.2346	0.00394548
AC099850.4	0.0058455	1.00586	0.999752	1.01201	0.0600802
RPL23AP7	0.0577705	1.05947	0.993553	1.12976	0.0779631
AC098484.2	-0.405384	0.666721	0.452235	0.982931	0.0406687
